# Supplementary material for: The Top 50 Most Cited Articles on Special Olympics: A Bibliometric Analysis
Source: Int J Environ Res Public Health. 2022 Aug 16;19(16):10150. doi: 10.3390/ijerph191610150 (PMC9407739; doi:10.3390/ijerph191610150)
Supplement: Supplementary file 1 [file ijerph-19-10150-s001.zip]

Archive with 1 entries (1 files):
- ijerph-1842043-supplementary.pdf
